# Supplementary material for: The Predatory Bacterium Bdellovibrio bacteriovorus Aspartyl-tRNA Synthetase Recognizes tRNAAsn as a Substrate
Source: PLoS One. 2014 Oct 22;9(10):e110842. doi: 10.1371/journal.pone.0110842 (PMC4206432; doi:10.1371/journal.pone.0110842)
Supplement: Table S1 — Genomic analysis of bacterial genomes from 547 different genera for genes related to Asn-tRNAAsn, Gln-tRNAGln, and Asn synthesis. (XLSX) [file pone.0110842.s001.xlsx]

## Sheet: Sheet1
Supplemental Table 1
Species	asnA	asnB	gatCAB	aspS	asnS	glnS	U1-A72 tRNA(Asn)	Legend
Acaryochloris marina MBIC11017	0	2	1	1	1	0	Y	Table of bacterial genomes
Acetobacter pasteurianus 386B	0	1	1	1	0	0	Y	Numbers listed in each cell represent the number of genes listed present in the respective genomes
Acetobacterium woodii DSM 1030	0	0	1	1	0	1	Y	For Column H, Y means a tRNA(Asn) isoacceptor has a U1-A72 in the organism and N means the tRNA(Asn) in the organism does not have a U1-A72 base pair.
Acetohalobium arabaticum DSM 5501	0	1	1	1	0	0	Y
Acholeplasma laidlawii PG-8A	1	0	0	1	1	1	N
Achromobacter xylosoxidans A8	0	3	1	1	0	1	Y
Acidaminococcus fermentans DSM 20731	0	0	1	1	0	0	Y
Acidimicrobium ferrooxidans DSM 10331	0	0	1	1	0	0	Y
Acidiphilium cryptum JF-5	0	1	1	1	0	0	Y
Acidithiobacillus caldus SM-1	0	1	1	1	0	0	Y
Acidobacterium bacterium Ellin345	1	0	1	1	1	0	Y
Acidothermus cellulolyticus 11B	0	0	1	1	0	0	Y
Acidovorax avenae subsp. avenae ATCC 19860	0	3	1	1	0	1	Y
Acinetobacter sp. ADP1	0	0	1	1	0	1	Y
Actinobacillus pleuropneumoniae serovar 3 JL03	1	0	0	1	1	1	Y
Actinoplanes friuliensis DSM 7358	0	2	1	2	0	0	Y
Actinosynnema mirum DSM 43827	0	5	1	1	0	0	Y
Adlercreutzia equolifaciens DSM 19450	0	1	1	1	1	0	Y
Advenella kashmirensis WT001	0	1	1	1	0	0	Y
Aequorivita sublithincola DSM 14238	0	4	0	1	1	1	Y
Aerococcus urinae ACS-120-V-Col10a	0	0	1	1	0	0	Y
Aeromonas hydrophila 4AK4	0	0	0	1	1	1	Y
Aggregatibacter actinomycetemcomitans ANH9381	1	0	0	1	1	1	Y
Agrobacterium tumefaciens C58	0	0	1	1	0	0	Y
Akkermansia muciniphila ATCC BAA-835	0	0	1	1	1	1	Y
Alcanivorax sp SK2	0	0	1	1	0	1	Y
Alicycliphilus denitrificans BC	0	1	1	1	0	1	Y
Aliivibrio salmonicida LFI1238	0	1	0	1	1	1	Y
Alistipes finegoldii DSM 17242	0	1	0	1	1	1	N
Alkalilimnicola ehrlichii MLHE-1	0	3	1	1	0	0	Y
Alkaliphilus metalliredigens QYMF	1	1	1	2	1	1	Y
Allochromatium vinosum DSM 180	0	5	1	1	0	1	Y
Alpha proteobacterium HIMB5	0	1	1	1	0	0	Y
Alteromonas macleodii AltDE1	0	3	0	1	1	1	Y
Aminobacterium colombiense DSM 12261	0	0	1	1	1	0	Y
Ammonifex degensii KC4	0	0	1	1	0	0	Y
Amphibacillus xylanus NBRC 15112	0	1	1	1	1	0	Y
Amycolatopsis mediterranei RB	0	4	1	2	1	0	Y
Anabaena variabilis ATCC 29413	0	0	1	1	1	0	Y
Anaerobaculum mobile DSM 13181	0	0	1	1	0	0	Y
Anaerococcus prevotii DSM 20548	0	0	1	1	1	0	N
Anaerolinea thermophila UNI-1	0	2	1	1	0	1	Y
Anaeromyxobacter dehalogenans 2CP-C	0	1	1	1	1	1	Y
Anaplasma marginale St. Maries	0	0	1	1	0	0	Y
Anoxybacillus flavithermus WK1	0	1	1	1	1	0	Y
Aquifex aeolicus VF5	0	0	1	1	0	0	Y
Arcanobacterium haemolyticum DSM 20595	0	0	1	1	0	0	Y
Arcobacter butzleri 7h1h	0	1	1	1	0	0	Y
Aromatoleum aromaticum EbN1	0	4	1	1	0	1	Y
Arthrobacter arilaitensis RE117	0	0	1	1	0	0	Y
Arthromitus sp. SFB-Japan	0	1	1	1	1	1	Y
Arthrospira platensis NIES-39	0	2	1	1	1	0	Y
Aster yellows witches'-broom phytoplasma AYWB	0	1	0	1	1	1	N
Asticcacaulis excentricus CB 48	0	2	1	1	0	0	Y
Atelocyanobacterium thalassa	0	0	1	1	1	0	Y
Azoarcus sp. EbN1	0	1	1	1	0	1	Y
Azorhizobium caulinodans ORS 571	0	1	1	1	0	0	Y
Azospira oryzae	0	0	1	1	0	1	Y
Azospirillum brasilense Sp24	0	2	1	1	0	0	Y
Azotobacter vinelandii CA6	0	1	1	1	0	1	Y
Bacillus subtilis subsp. subtilis 168	0	2	1	1	1	0	Y
Bacteriovorax marinus SJ	0	3	0	1	1	1	Y
Bacteroidales bacterium CF	0	0	0	1	1	1	Y
Bacteroides thetaiotaomicron VPI-5482	1	1	0	1	1	1	Y
Barnesiella viscericola DSM 18177	1	1	0	1	1	1	Y
Bartonella henselae Houston-1	0	0	1	1	0	0	Y
Baumannia cicadellinicola Hc (Homalodisca coagulata)	0	0	0	1	1	1	Y
Bdellovibrio bacteriovorus HD100	0	0	1	1	1	1	Y
Beijerinckia indica subsp. indica ATCC 9039	0	0	1	1	0	0	Y
Belliella baltica DSM 15883	0	1	1	1	1	0	Y
Beutenbergia cavernae DSM 12333	0	0	1	1	0	0	Y
Bibersteinia trehalosi USDA-ARS-USMARC-188	1	0	0	1	1	1	Y
Bifidobacterium longum NCC2705	0	0	1	1	0	0	Y
Blastococcus saxobsidens DD2	0	3	1	1	0	0	Y
Blattabacterium sp. (Cryptocercus punctulatus) Cpu	0	0	0	1	1	1	Y
Bordetella bronchiseptica RB50	0	1	1	1	0	1	Y
Borrelia burgdorferi B31	0	0	1	1	1	0	Y
Brachybacterium faecium DSM 4810	0	2	1	1	0	0	Y
Brachyspira hyodysenteriae WA1	0	0	1	1	0	0	Y
Bradyrhizobium japonicum USDA 110	0	1	1	1	0	1	Y
Brevibacillus brevis NBRC 100599	0	3	1	1	1	1	Y
Brevundimonas subvibrioides ATCC 15264	0	0	1	1	0	0	Y
Brucella abortus biovar 1 9-941	0	0	1	1	0	0	Y
Buchnera aphidicola APS (Acyrthosiphon pisum)	0	0	0	1	1	1	Y
Burkholderia cenocepacia AU 1054	0	1	1	1	0	1	Y
Butyrivibrio proteoclasticus B316	1	8	0	1	1	1	Y
Caldicellulosiruptor bescii DSM 6725	0	1	1	1	0	0	Y
Caldilinea aerophila DSM 14535 = NBRC 104270	0	1	1	1	1	1	Y
Caldisericum exile AZM16c01	1	1	1	1	1	0	Y
Calditerrivibrio nitroreducens DSM 19672	0	0	1	1	0	1	Y
Calothrix sp. PCC 6303	0	3	1	1	1	0	Y
Campylobacter jejuni RM1221	0	0	1	1	0	0	Y
Capnocytophaga canimorsus Cc5	1	0	0	1	1	1	Y
Carboxydothermus hydrogenoformans Z-2901	0	1	1	1	0	0	Y
Carnobacterium maltaromaticum LMA28	0	1	1	1	1	0	Y
Caulobacter segnis ATCC 21756	0	0	1	1	0	0	Y
Cellulomonas fimi ATCC 484	0	0	1	1	0	0	Y
Cellulophaga algicola DSM 14237	0	1	0	1	1	1	Y
Cellvibrio japonicus Ueda107	0	0	1	1	0	1	Y
Chamaesiphon minutus PCC 6605	0	2	1	1	1	0	Y
Chitinophaga pinensis DSM 2588	0	3	1	1	1	1	Y
Chlamydia trachomatis A/HAR-13	0	0	1	1	0	0	Y
Chlamydophila pneumoniae TW-183	0	0	1	1	0	0	Y
Chlorobium chlorochromatii CaD3	0	0	1	1	0	0	Y
Chloroflexus aggregans DSM 9485	0	2	1	1	1	0	Y
Chloroherpeton thalassium ATCC 35110	0	3	1	1	0	0	Y
Chromobacterium violaceum ATCC 12472	0	1	1	1	0	1	Y
Chromohalobacter salexigens DSM 3043	0	0	1	1	0	1	Y
Chroococcidiopsis thermalis PCC 7203	0	1	1	1	1	0	Y
Chthonomonas calidirosea T49	0	1	1	1	1	0	Y
Citrobacter koseri ATCC BAA-895	0	1	0	1	1	1	Y
Clavibacter michiganensis subsp. michiganensis NCPPB 382	0	0	1	1	0	0	Y
Clostridiales genomosp. BVAB3 str. UPII9-5	1	0	0	1	1	1	N
Clostridium acetobutylicum ATCC 824	0	1	2	3	1	0	Y
Collimonas fungivorans Ter331	0	0	1	1	0	1	Y
Colwellia psychrerythraea 34H	0	1	0	1	1	1	Y
Comamonas testosteroni CNB-2	0	0	1	1	0	1	Y
Conexibacter woesei DSM 14684	0	2	1	1	0	1	Y
Coprothermobacter proteolyticus DSM 5265	1	0	1	1	1	1	Y
Coraliomargarita akajimensis DSM 45221	0	0	1	1	0	0	Y
Corallococcus coralloides DSM 2259	0	3	1	1	1	1	Y
Coriobacterium glomerans PW2	0	1	1	1	1	0	Y
Corynebacterium diphtheriae NCTC 13129	0	1	1	1	0	0	Y
Coxiella burnetii RSA 493	0	1	1	1	0	0	Y
Crinalium epipsammum PCC 9333	0	2	1	1	1	0	Y
Croceibacter atlanticus HTCC2559	0	2	0	1	1	1	Y
Cronobacter sakazakii ATCC BAA-894	1	1	0	1	1	1	Y
Cryptobacterium curtum DSM 15641	0	1	1	1	0	0	Y
Cupriavidus necator ATCC 17699	0	0	1	1	0	1	Y
Cyanobacterium aponinum PCC 10605	0	0	1	1	1	0	Y
Cyanothece sp. ATCC 51142	0	1	1	1	1	0	Y
Cyclobacterium marinum DSM 745	1	1	1	1	1	0	Y
Cycloclasticus sp. P1	0	0	1	1	0	1	Y
Cylindrospermum stagnale PCC 7417	0	4	1	1	1	0	Y
Cytophaga hutchinsonii ATCC 33406	0	1	1	1	1	0	Y
Dactylococcopsis salina PCC 8305	0	0	1	1	1	0	Y
Dechloromonas aromatica RCB	0	1	1	1	0	1	Y
Deferribacter desulfuricans SSM1	0	0	1	1	0	0	Y
Dehalobacter restrictus DSM 9455	0	1	1	1	0	1	Y
Dehalobacter sp. CF	0	1	1	1	1	1	Y
Dehalococcoides ethenogenes 195	0	1	1	1	0	0	Y
Dehalogenimonas lykanthroporepellens BL-DC-9	0	0	1	1	0	0	Y
Deinococcus radiodurans R1	0	0	1	2	1	1	Y
Delftia acidovorans SPH-1	0	0	1	1	0	1	Y
Denitrovibrio acetiphilus DSM 12809	0	0	1	1	1	1	Y
Desulfarculus baarsii DSM 2075	0	1	1	1	1	1	Y
Desulfatibacillum alkenivorans AK-01	0	0	1	1	1	1	Y
Desulfitobacterium hafniense Y51	0	1	1	1	1	1	Y
Desulfobacca acetoxidans DSM 11109	0	4	1	1	1	1	Y
Desulfobacterium autotrophicum HRM2	0	1	1	1	1	1	Y
Desulfobulbus propionicus DSM 2032	0	1	1	1	1	1	Y
Desulfocapsa sulfexigens DSM 10523	0	3	1	1	1	1	Y
Desulfococcus oleovorans Hxd3	0	2	1	1	1	1	Y
Desulfohalobium retbaense DSM 5692	0	0	1	1	1	1	Y
Desulfomicrobium baculatum DSM 4028	0	3	1	1	1	1	Y
Desulfosporosinus acidiphilus SJ4	0	2	1	1	1	1	Y
Desulfotalea psychrophila LSv54	0	1	1	1	1	1	Y
Desulfotomaculum acetoxidans DSM 771	0	4	1	1	1	1	Y
Desulfovibrio desulfuricans G20	0	1	1	1	1	1	Y
Desulfurella acetivorans A63	0	0	1	1	0	1	Y
Desulfurispirillum indicum S5	0	0	1	1	1	0	Y
Desulfurivibrio alkaliphilus AHT2	0	4	1	1	0	1	Y
Desulfurobacterium thermolithotrophum DSM 11699	0	0	1	1	0	0	Y
Dichelobacter nodosus VCS1703A	0	0	1	1	0	1	Y
Dickeya dadantii 3937	0	0	0	1	1	1	Y
Dictyoglomus thermophilum H-6-12	0	0	1	1	1	0	N
Dinoroseobacter shibae DFL 12 = DSM 16493	0	0	1	1	0	0	Y
Dyadobacter fermentans DSM 18053	0	1	1	1	1	1	Y
Echinicola vietnamensis DSM 17526	0	1	1	1	1	0	Y
Edwardsiella ictaluri 93-146	1	1	1	1	1	1	Y
Eggerthella lenta DSM 2243	0	2	1	1	0	0	Y
Ehrlichia canis Jake	0	0	1	1	0	0	Y
Elusimicrobium minutum Pei191	0	0	1	1	1	0	Y
Emticicia oligotrophica DSM 17448	0	1	1	1	1	1	Y
Enterobacter aerogenes EA1509E	1	1	1	1	1	1	Y
Enterobacteriaceae bacterium FGI 57	1	1	1	1	1	1	Y
Enterococcus faecalis V583	0	0	1	1	1	0	Y
Erwinia carotovora subsp. atroseptica SCRI1043	1	1	0	1	1	1	Y
Erysipelothrix rhusiopathiae Fujisawa	1	0	1	1	1	0	N
Erythrobacter litoralis HTCC2594	0	1	1	1	0	0	Y
Escherichia coli 536	1	1	0	1	1	1	Y
Ethanoligenens harbinense YUAN-3	0	1	2	2	1	0	Y
Eubacterium acidaminophilum DSM 3953	0	0	1	1	0	0	Y
Exiguobacterium antarcticum B7	1	0	1	1	1	0	Y
Ferrimonas balearica DSM 9799	1	2	0	1	1	1	Y
Fervidobacterium nodosum Rt17-B1	0	0	1	2	0	1	Y
Fibrobacter succinogenes subsp. succinogenes S85	1	0	1	1	1	0	Y
Filifactor alocis ATCC 35896	1	0	1	1	1	0	Y
Fimbriimonas ginsengisoli Gsoil 348	0	0	1	1	1	0	Y
Finegoldia magna ATCC 29328	1	0	1	1	1	0	Y
Flavobacteriaceae bacterium 3519-10	0	1	0	1	1	1	Y
Flavobacterium branchiophilum FL-15	0	3	0	1	1	1	Y
Flexibacter litoralis DSM 6794	0	2	1	1	1	0	Y
Flexistipes sinusarabici DSM 4947	0	0	1	1	0	0	Y
Fluviicola taffensis DSM 16823	0	2	1	1	1	0	Y
Francisella tularensis holarctica	0	1	1	1	0	1	Y
Frankia sp. CcI3	0	1	1	1	0	0	Y
Frateuria aurantia DSM 6220	0	1	0	1	1	1	N
Fretibacterium fastidiosum	0	1	1	1	0	0	Y
Fusobacterium nucleatum nucleatum ATCC 25586	1	0	1	1	1	0	N
Gallibacterium anatis UMN179	1	1	0	1	1	1	Y
Gallionella capsiferriformans ES-2	0	2	1	1	0	1	Y
Gardnerella vaginalis 409-05	0	1	1	1	0	0	Y
Geitlerinema sp. PCC 7407	0	3	1	1	1	0	Y
Gemmatimonas aurantiaca T-27	0	1	1	1	1	1	Y
Geobacillus kaustophilus HTA426	0	1	1	1	1	0	Y
Geobacter metallireducens GS-15	0	1	1	1	1	1	Y
Geodermatophilus obscurus DSM 43160	0	2	1	1	0	0	Y
Glaciecola nitratireducens FR1064	0	2	0	1	1	1	Y
Gloeobacter violaceus PCC 7421	0	0	1	1	0	0	Y
Gloeocapsa sp. PCC 7428	0	1	1	1	1	0	Y
Gluconacetobacter diazotrophicus PAl 5, ATCC 49037	0	2	2	2	0	0	Y
Gluconobacter oxydans 621H	0	1	1	1	0	0	Y
Gordonia bronchialis DSM 43247	0	2	1	1	0	0	Y
Gordonibacter pamelaeae 7-10-1-b	0	2	1	1	0	0	Y
Gramella forsetii KT0803	0	3	0	1	1	1	Y
Granulibacter bethesdensis CGDNIH1	0	1	1	1	0	0	Y
Haemophilus somnus 129PT	1	0	0	1	1	1	Y
Hahella chejuensis KCTC 2396	0	1	1	1	1	1	Y
Halanaerobium hydrogeniformans	0	0	1	1	1	0	Y
Haliangium ochraceum DSM 14365	0	4	1	1	1	1	Y
Haliscomenobacter hydrossis DSM 1100	0	3	1	1	1	1	Y
Halobacillus halophilus DSM 2266	0	2	1	1	1	0	Y
Halobacteroides halobius DSM 5150	0	1	1	1	1	0	Y
Halomonas elongata DSM 2581	0	0	1	1	0	1	Y
Halorhodospira halophila SL1	0	2	1	1	0	0	Y
Halothece sp. PCC 7418	0	2	1	1	1	0	Y
Halothermothrix orenii H 168	0	1	1	1	1	0	Y
Halothiobacillus neapolitanus c2	0	1	1	1	0	1	Y
Halyomorpha halys symbiont	0	1	0	1	1	1	Y
Helicobacter pylori 26695	0	0	1	1	0	0	Y
Heliobacterium modesticaldum Ice1	0	1	1	1	0	1	Y
Herbaspirillum seropedicae SmR1	0	4	1	1	0	1	Y
Herminiimonas arsenicoxydans	0	0	1	1	0	1	Y
Herpetosiphon aurantiacus DSM 785	0	4	1	1	1	0	Y
Hippea maritima DSM 10411	0	0	1	1	0	1	Y
Hirschia baltica ATCC 49814	0	0	1	1	0	0	Y
Hydrogenobacter thermophilus TK-6	0	1	1	1	0	0	Y
Hydrogenobaculum sp. HO	0	1	1	1	0	0	Y
Hyphomicrobium denitrificans 1NES1	0	1	1	1	0	0	Y
Hyphomonas neptunium ATCC 15444	0	0	1	1	0	0	Y
Idiomarina loihiensis L2TR	1	1	0	1	1	1	Y
Ignavibacterium album JCM 16511	0	2	1	1	1	1	Y
Ilumatobacter coccineus YM16-304	0	0	1	1	0	1	Y
Ilyobacter polytropus DSM 2926	0	1	1	1	1	0	N
Intrasporangium calvum DSM 43043	0	1	1	2	0	0	Y
Isoptericola variabilis 225	0	0	1	1	0	0	Y
Isosphaera pallida ATCC 43644	0	4	1	1	1	0	Y
Jannaschia sp. CCS1	0	0	1	1	0	0	Y
Janthinobacterium sp. Marseille	0	0	1	1	0	1	Y
Jonesia denitrificans DSM 20603	0	0	1	1	0	0	Y
Kangiella koreensis DSM 16069	1	1	0	1	1	1	Y
Ketogulonicigenium vulgare WSH-001	0	0	1	1	0	0	Y
Kineococcus radiotolerans SRS30216 = ATCC BAA-149	0	1	1	1	0	0	Y
Kitasatospora setae KM-6054	0	2	1	2	0	0	Y
Klebsiella oxytoca E718	1	1	0	1	1	1	Y
Kocuria rhizophila DC2201	0	0	1	1	0	0	Y
Kosmotoga olearia TBF 19.5.1	0	0	1	1	1	0	Y
Kribbella flavida DSM 17836	0	0	1	1	0	0	Y
Krokinobacter sp. 4H-3-7-5	0	2	0	1	1	1	Y
Kyrpidia tusciae DSM 2912	0	2	1	1	0	0	Y
Kytococcus sedentarius DSM 20547	0	0	1	1	0	0	Y
Lacinutrix sp. 5H-3-7-4	0	1	0	1	1	1	Y
Lactobacillus delbrueckii bulgaricus	1	2	1	1	2	0	Y
Lactococcus garvieae ATCC 49156	1	0	1	1	1	0	Y
Laribacter hongkongensis HLHK9	0	2	1	1	0	1	Y
Lawsonia intracellularis PHE/MN1-00	0	1	1	1	1	1	Y
Leadbetterella byssophila DSM 17132	0	1	1	1	1	1	Y
Legionella pneumophila Lens	0	0	1	1	1	1	Y
Leifsonia xyli xyli CTCB07	0	1	1	1	0	0	Y
Leisingera methylohalidivorans DSM 14336	0	0	1	1	0	0	Y
Leptolyngbya sp. PCC 7376	0	0	1	1	1	0	Y
Leptospira interrogans serovar Copenhageni Fiocruz L1-130	0	1	1	1	1	0	Y
Leptospirillum ferriphilum ML-04	0	0	1	1	0	0	Y
Leptothrix cholodnii SP-6	0	1	1	1	0	1	Y
Leptotrichia buccalis C-1013-b	1	0	1	1	1	0	N
Leuconostoc carnosum JB16	0	0	1	1	1	0	Y
Liberibacter crescens BT-1	0	0	1	1	0	0	Y
Listeria monocytogenes EGD-e	0	1	1	1	1	0	Y
Lysinibacillus sphaericus	0	2	1	1	0	0	Y
Macrococcus caseolyticus JCSC5402	0	0	1	1	1	0	Y
Magnetococcus marinus MC-1	0	4	1	1	0	0	Y
Magnetospirillum magneticum AMB-1	0	1	1	1	0	0	Y
Mahella australiensis 50-1 BON	0	1	1	1	0	0	Y
Mannheimia succiniciproducens MBEL55E	1	0	0	1	1	1	Y
Maribacter sp. HTCC2170	0	1	0	1	1	1	Y
Maricaulis maris MCS10	0	0	1	1	0	0	Y
Marichromatium purpuratum 984	0	5	1	1	0	1	Y
Marinithermus hydrothermalis DSM 14884	0	0	1	2	1	1	Y
Marinitoga piezophila KA3	0	1	1	1	1	0	Y
Marinomonas mediterranea MMB-1	0	1	1	1	0	1	Y
Marivirga tractuosa DSM 4126	0	2	1	1	1	1	Y
Megamonas hypermegale ART12/1	0	0	1	1	0	1	Y
Meiothermus ruber DSM 1279	0	3	1	2	1	1	Y
Melioribacter roseus P3M-2	0	0	1	1	1	1	Y
Melissococcus plutonius ATCC 35311	0	0	1	1	1	0	Y
Mesoplasma florum L1	0	0	1	1	1	0	N
Mesorhizobium loti MAFF303099	0	1	1	1	0	0	Y
Mesotoga prima MesG1.Ag.4.2	0	2	1	1	1	0	Y
Methylacidiphilum infernorum V4	0	0	1	1	0	0	Y
Methylibium petroleiphilum PM1	0	1	1	1	0	1	Y
Methylobacillus flagellatus KT	0	0	1	1	0	1	Y
Methylobacterium extorquens AM1	0	1	1	1	0	0	Y
Methylocella silvestris BL2	0	0	1	1	0	0	Y
Methylococcus capsulatus Bath	0	1	1	1	0	0	Y
Methylocystis sp. SC2	0	2	1	1	0	0	Y
Methylomicrobium alcaliphilum 20Z	0	2	1	1	0	1	Y
Methylomonas methanica MC09	0	8	1	1	0	1	Y
Methylophaga frappieri strain JAM7	0	0	1	1	0	1	Y
Methylotenera mobilis JLW8	0	0	1	1	0	1	Y
Methylovorus glucosetrophus SIP3-4	0	0	1	1	0	1	Y
Micavibrio aeruginosavorus ARL-13	0	2	1	1	0	0	Y
Microbacterium testaceum StLB037	0	1	1	1	0	0	Y
Micrococcus luteus NCTC 2665	0	0	1	1	0	0	Y
Microcystis aeruginosa NIES-843	0	0	1	1	1	0	Y
Microlunatus phosphovorus NM-1	0	1	1	1	0	0	Y
Micromonospora aurantiaca ATCC 27029	0	5	1	1	0	0	Y
Mobiluncus curtisii ATCC 43063	0	0	1	1	0	0	Y
Modestobacter marinus BC501	0	2	1	1	0	0	Y
Moorella thermoacetica ATCC 39073	0	1	1	1	0	0	Y
Moraxella catarrhalis BBH18	0	0	1	1	0	1	Y
Morganella morganii morganii KT	1	0	0	1	1	1	Y
Mycobacterium avium paratuberculosis K-10	0	1	1	1	0	0	Y
Mycoplasma capricolum capricolum ATCC 27343	1	0	1	1	1	0	N
Myxococcus xanthus DK 1622	0	1	1	1	1	1	Y
Nakamurella multipartita DSM 44233	0	5	1	1	0	0	Y
Natranaerobius thermophilus JW/NM-WN-LF	0	7	1	1	0	0	Y
Nautilia profundicola AmH	0	1	1	1	0	0	Y
Neisseria meningitidis MC58	0	0	1	1	0	1	Y
Neorickettsia sennetsu Miyayama	0	0	1	1	0	0	Y
Niastella koreensis GR20-10	0	1	1	1	1	1	Y
Nitratifractor salsuginis DSM 16511	0	1	1	1	0	1	Y
Nitratiruptor sp. SB155-2	0	2	1	1	0	0	Y
Nitrobacter hamburgensis X14	0	0	1	1	0	1	Y
Nitrosococcus oceani ATCC 19707	0	1	1	1	0	0	Y
Nitrosomonas europaea ATCC 19718	0	1	1	1	0	1	Y
Nitrosospira multiformis ATCC 25196	0	1	1	1	0	1	Y
Nocardia farcinica IFM 10152	0	1	1	1	0	0	Y
Nocardioides sp. CF8	0	1	1	2	0	0	Y
Nonlabens dokdonensis DSW-6	0	3	0	1	1	1	Y
Nostoc sp. PCC 7120	0	0	1	1	1	0	Y
Novosphingobium aromaticivorans DSM 12444	0	1	1	1	0	0	Y
Oceanimonas sp. GK1	1	1	0	1	1	1	Y
Oceanithermus profundus DSM 14977	0	0	1	2	1	1	Y
Oceanobacillus iheyensis HTE831	0	1	1	1	1	0	Y
Ochrobactrum anthropi ATCC 49188	0	1	1	1	0	0	Y
Octadecabacter antarcticus 307	0	0	1	1	0	0	Y
Odoribacter splanchnicus DSM 220712	1	1	0	1	1	1	Y
Oenococcus oeni PSU-1	0	0	1	1	1	0	Y
Oligotropha carboxidovorans OM4	0	1	1	1	0	1	Y
Olsenella uli DSM 7084	0	0	1	1	1	0	Y
Onion yellows phytoplasma OY-M	0	1	0	1	1	1	N
Opitutaceae bacterium TAV5	0	0	1	1	0	1	Y
Opitutus terrae PB90-1	0	2	1	1	1	1	Y
Orientia tsutsugamushi Boryong	0	0	1	1	0	0	Y
Ornithobacterium rhinotracheale DSM 15997	0	1	0	1	1	1	N
Oscillatoria acuminata PCC 6304	0	1	1	1	1	0	Y
Owenweeksia hongkongensis DSM 17368	1	2	1	1	1	0	Y
Paenibacillus mucilaginosus 3016	1	3	1	1	1	1	Y
Paludibacter propionicigenes WB4	1	1	0	1	1	1	Y
Pandoraea pnomenusa 3kgm	0	0	1	1	0	1	Y
Pantoea ananatis AJ13355	0	2	0	1	1	1	Y
Parabacteroides distasonis ATCC 8503	1	1	0	1	1	1	Y
Parachlamydia acanthamoebae UV-7	0	2	1	1	1	0	Y
Paracoccus aminophilus JCM 7686	0	0	2	1	0	1	Y
Parvibaculum lavamentivorans DS-1	0	1	1	1	0	0	Y
Parvularcula bermudensis HTCC2503 HTCC2503	0	1	1	1	0	0	Y
Pasteurella multocida subsp. multocida Pm70	1	0	0	1	1	1	Y
Pectobacterium atrosepticum SCRI1043	1	1	0	1	1	1	Y
Pediococcus claussenii ATCC BAA-344	0	1	1	1	1	0	Y
Pedobacter heparinus DSM 2366	0	0	1	1	1	1	Y
Pelagibacterium halotolerans B2	0	0	1	1	0	0	Y
Pelobacter carbinolicus DSM 2380	0	0	1	1	1	1	Y
Pelodictyon luteolum DSM 273	0	1	1	1	0	0	Y
Pelotomaculum thermopropionicum SI	0	1	1	1	1	1	Y
Persephonella marina EX-H1	0	0	1	1	0	0	Y
Petrotoga mobilis SJ95	0	0	1	1	1	0	Y
Phaeobacter gallaeciensis 2.10	0	0	1	1	0	0	Y
Phenylobacterium zucineum HLK1	0	1	1	1	0	0	Y
Photobacterium profundum SS9	0	1	0	1	1	1	Y
Photorhabdus luminescens subsp. laumondii TTO1	1	1	0	1	1	1	Y
Phycisphaera mikurensis NBRC 102666	0	1	1	1	0	1	Y
Pirellula staleyi DSM 6068	0	1	1	1	1	0	Y
Planctomyces brasiliensis DSM 5305	0	5	1	1	1	1	Y
Plautia stali symbiont	0	1	0	1	1	1	Y
Pleurocapsa sp. PCC 7327	0	0	1	1	1	0	Y
Polaribacter sp. MED152	0	0	1	1	1	1	Y
Polaromonas sp. JS666	0	0	1	1	0	1	Y
Polymorphum gilvum SL003B-26A1	0	1	1	1	0	0	Y
Polynucleobacter necessarius asymbioticus	0	0	1	1	0	1	Y
Porphyromonas gingivalis W83	0	0	0	1	1	1	Y
Prevotella denticola F0289	1	0	0	1	1	1	N
Prochlorococcus marinus MIT 9312	0	1	1	1	0	0	Y
Propionibacterium acnes KPA171202	0	0	1	1	0	1	Y
Prosthecochloris aestuarii DSM 271	0	1	1	1	0	0	Y
Proteus mirabilis HI4320	1	1	0	1	1	1	Y
Pseudanabaena sp. PCC 7367	0	0	1	1	1	0	Y
Pseudoalteromonas atlantica T6c	0	1	0	1	1	1	Y
Pseudogulbenkiania sp. NH8B	0	1	1	1	0	1	Y
Pseudomonas aeruginosa PAO1	0	1	1	1	0	1	Y
Pseudonocardia dioxanivorans CB1190	0	3	1	1	0	0	Y
Pseudovibrio sp. FO-BEG1	0	0	1	1	0	0	Y
Pseudoxanthomonas spadix BD-a59	0	1	0	1	1	1	N
Psychrobacter cryohalolentis K5	0	1	1	1	0	1	Y
Psychroflexus torquis ATCC 700755	0	1	0	1	1	1	Y
Psychromonas ingrahamii 37	0	2	0	1	1	1	Y
Pusillimonas sp. T7-7	0	2	1	1	0	1	Y
Rahnella aquatilis CIP 78.65 = ATCC 33071	0	1	0	1	1	1	Y
Ralstonia eutropha H16	0	0	1	1	0	1	Y
Ramlibacter tataouinensis TTB310	0	1	1	1	0	1	Y
Raoultella ornithinolytica B6	1	1	0	1	1	1	Y
Renibacterium salmoninarum ATCC 33209	0	4	1	1	0	0	Y
Rhizobium etli CFN 42	0	1	1	1	0	0	Y
Rhodobacter sphaeroides 2.4.1	0	0	1	1	0	0	Y
Rhodococcus sp. RHA1	0	1	1	1	0	0	Y
Rhodoferax ferrireducens T118	0	1	1	1	0	1	Y
Rhodomicrobium vannielii ATCC 17100	0	3	1	1	0	0	Y
Rhodopirellula baltica SH 1	0	1	1	1	1	1	Y
Rhodopseudomonas palustris BisB18	0	1	1	1	0	1	Y
Rhodospirillum rubrum ATCC 11170	0	1	1	1	0	0	Y
Rhodothermus marinus DSM 4252	0	3	1	1	1	0	Y
Rickettsia bellii RML369-C	0	0	1	1	0	0	Y
Riemerella anatipestifer ATCC 11845 = DSM 15868	0	2	0	1	1	1	Y
Rivularia sp. PCC 7116	0	7	1	1	1	0	Y
Robiginitalea biformata HTCC2501	0	1	0	1	1	1	Y
Roseburia hominis A2-183	1	1	1	2	1	1	Y
Roseiflexus castenholzii DSM 13941	0	5	1	1	1	0	Y
Roseobacter denitrificans OCh 114	0	1	1	1	0	0	Y
Rothia dentocariosa ATCC 17931	0	0	1	1	0	0	Y
Rubrivivax gelatinosus IL144	0	4	1	1	0	1	Y
Rubrobacter xylanophilus DSM 9941	0	0	1	1	0	0	Y
Ruegeria pomeroyi DSS-3	0	0	1	1	0	0	Y
Runella slithyformis DSM 19594	0	2	1	1	1	1	Y
Saccharomonospora viridis DSM 43017	0	3	1	1	0	0	Y
Saccharophagus degradans 2-40	0	1	1	1	0	1	Y
Saccharothrix espanaensis DSM 44229	0	3	1	1	0	0	Y
Salinibacter ruber DSM 13855	0	0	1	1	1	1	Y
Salinispora arenicola CNS-205	0	4	1	1	0	0	Y
Salmonella enterica subsp. enterica serovar Choleraesuis SC-B67	1	1	0	1	1	1	Y
Sanguibacter keddieii DSM 10542	0	1	1	1	0	0	Y
Saprospira grandis Lewin	0	2	0	1	1	1	N
Sebaldella termitidis ATCC 33386	1	1	1	1	1	0	N
Segniliparus rotundus DSM 44985	0	1	1	1	0	0	Y
Selenomonas ruminantium subsp. lactilytica TAM6421	0	0	1	1	0	1	Y
Serratia fonticola RB-25	1	1	0	1	1	1	Y
Shewanella denitrificans OS217	0	1	0	1	1	1	Y
Shigella boydii Sb227	1	1	0	1	1	1	Y
Shimwellia blattae DSM 4481 = NBRC 105725	1	1	0	1	1	1	Y
Sideroxydans lithotrophicus ES-1	0	1	1	1	0	1	Y
Silicibacter pomeroyi DSS-3	0	0	1	1	0	0	Y
Simiduia agarivorans SA1 = DSM 21679	0	0	1	1	0	1	Y
Singulisphaera acidiphila DSM 18658	0	6	1	1	1	0	Y
Sinorhizobium meliloti 1021	0	1	1	1	0	0	Y
Slackia heliotrinireducens DSM 20476	1	0	1	1	1	0	Y
Sodalis glossinidius morsitans	0	1	0	1	1	1	Y
Solibacillus silvestris StLB046	0	2	1	1	1	0	Y
Solitalea canadensis DSM 3403	0	0	1	1	1	1	Y
Sorangium cellulosum So0157-2	0	3	1	1	1	1	Y
Sphaerobacter thermophilus DSM 20745	0	0	1	1	0	0	Y
Sphingobacterium sp. 21	0	1	0	1	1	1	Y
Sphingobium chlorophenolicum L-1	0	2	1	1	0	0	Y
Sphingomonas sanxanigenens DSM 19645 = NX02	0	1	1	1	0	0	Y
Sphingopyxis alaskensis RB2256	0	1	1	1	0	0	Y
Spiribacter sp. UAH-SP71	0	0	1	1	0	0	Y
Spirochaeta africana DSM 8902	1	0	1	1	1	1	Y
Spiroplasma apis B31	1	0	1	1	1	0	N
Spirosoma linguale DSM 74	0	1	1	1	1	1	Y
Stackebrandtia nassauensis DSM 44728	0	2	1	2	0	0	Y
Stanieria cyanosphaera PCC 7437	0	2	1	1	1	0	Y
Staphylococcus aureus RF122	0	0	1	1	1	0	Y
Starkeya novella DSM 506	0	0	1	1	0	0	Y
Stenotrophomonas maltophilia D457	0	3	0	1	1	1	Y
Streptococcus pyogenes M1 GAS	1	0	1	1	1	0	Y
Streptomyces avermitilis MA-4680	0	0	1	1	0	0	Y
Streptosporangium roseum DSM 43021	0	4	1	2	0	0	Y
Sulfobacillus acidophilus DSM 10332	0	2	1	1	1	0	Y
Sulfuricella denitrificans skB26	0	3	1	1	0	1	Y
Sulfuricurvum kujiense DSM 16994	0	2	1	1	0	1	Y
Sulfurihydrogenibium azorense Az-Fu1	0	1	1	1	0	0	Y
Sulfurimonas autotrophica DSM 16294	0	1	1	1	0	1	Y
Sulfurospirillum barnesii SES-3	0	3	1	1	0	1	Y
Sulfurovum sp. NBC37-1	0	0	1	1	0	1	Y
Symbiobacterium thermophilum IAM 14863	0	1	1	1	1	0	Y
Synechococcus elongatus PCC 6301	0	0	1	1	1	0	Y
Syntrophus aciditrophicus SB	0	1	1	1	0	1	Y
Tannerella forsythia ATCC 43037	1	1	0	1	1	1	Y
Taylorella asinigenitalis MCE3	0	0	1	1	0	1	Y
Tepidanaerobacter acetatoxydans Re1	0	0	1	1	0	0	Y
Teredinibacter turnerae T7901	0	2	1	1	0	1	Y
Terriglobus roseus DSM 18391	0	2	1	1	1	0	Y
Tetragenococcus halophilus NBRC 12172	0	1	1	1	1	0	Y
Thalassolituus oleivorans MIL-1	0	0	1	1	0	1	Y
Thauera sp. MZ1T	0	3	1	1	0	1	Y
Thermacetogenium phaeum DSM 12270	0	2	1	1	0	0	Y
Thermaerobacter marianensis DSM 12885	0	2	1	1	1	0	Y
Thermanaerovibrio acidaminovorans DSM 6589	0	0	1	1	1	1	Y
Thermincola potens JR	0	1	1	1	0	0	Y
Thermoanaerobacter tengcongensis MB4	0	1	1	1	0	0	Y
Thermoanaerobacterium saccharolyticum JW/SL-YS485	0	2	1	1	1	0	Y
Thermobacillus composti KWC4	0	3	1	1	0	1	Y
Thermobaculum terrenum ATCC BAA-798	0	3	1	1	0	0	Y
Thermobifida fusca YX	0	0	1	1	0	0	Y
Thermobispora bispora DSM 43833	0	1	1	1	0	0	Y
Thermocrinis albus DSM 14484	0	0	1	1	0	0	Y
Thermodesulfatator indicus DSM 15286	0	3	1	1	0	0	Y
Thermodesulfovibrio yellowstonii DSM 11347	0	1	1	1	0	0	Y
Thermomicrobium roseum DSM 5159	0	0	1	1	0	0	Y
Thermomonospora curvata DSM 43183	0	0	1	2	0	0	Y
Thermosediminibacter oceani DSM 16646	0	1	1	1	0	0	Y
Thermosipho africanus TCF52B	0	0	1	1	1	0	Y
Thermosynechococcus elongatus BP-1	0	1	1	1	1	0	Y
Thermotoga maritima MSB8	0	0	1	1	0	0	Y
Thermovibrio ammonificans HB-1	0	0	1	1	0	0	Y
Thermus thermophilus HB27	0	0	1	2	1	1	Y
Thioalkalimicrobium aerophilum AL3	0	1	1	1	0	1	Y
Thiobacillus denitrificans ATCC 25259	0	1	1	1	0	1	Y
Thiocystis violascens DSM 198	0	5	1	1	0	1	Y
Thiomicrospira crunogena XCL-2	0	1	1	1	0	1	Y
Tistrella mobilis KA081020-065	0	10	1	1	0	0	Y
Tolumonas auensis DSM 9187	0	1	0	1	1	1	Y
Treponema pallidum subsp. pallidum Nichols	1	0	1	1	1	0	Y
Trichodesmium erythraeum IMS101	0	0	1	1	1	0	Y
Tropheryma whipplei Twist	0	0	1	1	0	0	Y
Truepera radiovictrix DSM 17093	0	0	1	2	1	1	Y
Tsukamurella paurometabola DSM 20162	0	1	1	1	0	0	Y
Turneriella parva DSM 21527	0	2	1	1	0	0	Y
Ureaplasma parvum serovar 3 ATCC 700970	1	0	1	1	1	0	N
Variovorax paradoxus EPS	0	1	1	1	0	1	Y
Veillonella parvula DSM 2008	0	0	1	1	0	1	Y
Verminephrobacter eiseniae EF01-2	0	1	1	1	0	1	Y
Verrucosispora maris AB-18-032	0	5	1	2	0	0	Y
Vibrio cholerae O1 biovar eltor str. N16961	0	1	0	1	1	1	Y
Waddlia chondrophila WSU 86-1044	0	2	1	1	1	0	Y
Weeksella virosa DSM 16922	0	0	0	1	1	1	Y
Weissella koreensis KACC 15510	0	0	1	1	1	0	Y
Wigglesworthia glossinidia endosymbiont of Glossina brevipalpis	0	1	0	1	1	1	Y
Wolbachia endosymbiont of Drosophila melanogaster	0	0	1	1	0	0	Y
Wolinella succinogenes DSM 1740	0	0	1	1	0	0	Y
Xanthobacter autotrophicus Py2	0	0	1	1	0	0	Y
Xanthomonas axonopodis pv. citri 306	0	1	0	1	1	1	N
Xenorhabdus bovienii SS-2004	1	1	0	1	1	1	Y
Xylanimonas cellulosilytica DSM 15894	0	1	1	1	0	0	Y
Xylella fastidiosa Temecula1	0	0	0	1	1	1	N
Yersinia pestis Antiqua	1	1	0	1	1	1	Y
Zobellia galactanivorans DsiJT	0	3	0	1	1	1	Y
Zunongwangia profunda SM-A87	0	2	0	1	1	1	Y
Zymomonas mobilis subsp. mobilis ZM4	0	0	1	1	0	0	Y
