# Supplementary material for: The Predatory Bacterium Bdellovibrio bacteriovorus Aspartyl-tRNA Synthetase Recognizes tRNAAsn as a Substrate
Source: PLoS One. 2014 Oct 22;9(10):e110842. doi: 10.1371/journal.pone.0110842 (PMC4206432; doi:10.1371/journal.pone.0110842)
Supplement: Table S2 — Genomic analysis of bacterial genomes encoding at least two AspRS enzymes for genes related to Asn-tRNAAsn, Gln-tRNAGln, and Asn synthesis. (XLSX) [file pone.0110842.s002.xlsx]

## Sheet: Sheet1
Supplemental Table 2
Species	asnA	asnB	gatCAB	aspS	asnS	glnS	U1-A72 tRNA(Asn)	Phylum
Actinoplanes friuliensis DSM 7358	0	2	1	2	0	0	Y	Actinobacteria
Alkaliphilus metalliredigens QYMF	1	1	1	2	1	1	Y	Firmicutes
Amycolatopsis mediterranei RB	0	4	1	2	1	0	Y	Actinobacteria
Clostridium acetobutylicum ATCC 824	0	1	2	3	1	0	Y	Firmicutes
Ethanoligenens harbinense YUAN-3	0	1	2	2	1	0	Y	Firmicutes
Fervidobacterium nodosum Rt17-B1	0	0	1	2	0	1	Y	Thermotogae
Gluconacetobacter diazotrophicus PAl 5, ATCC 49037	0	2	2	2	0	0	Y	Proteobacteria
Intrasporangium calvum DSM 43043	0	1	1	2	0	0	Y	Actinobacteria
Kitasatospora setae KM-6054	0	2	1	2	0	0	Y	Actinobacteria
Nocardioides sp. CF8	0	1	1	2	0	0	Y	Actinobacteria
Roseburia hominis A2-183	1	1	1	2	1	1	Y	Firmicutes
Stackebrandtia nassauensis DSM 44728	0	2	1	2	0	0	Y	Actinobacteria
Streptosporangium roseum DSM 43021	0	4	1	2	0	0	Y	Actinobacteria
Thermomonospora curvata DSM 43183	0	0	1	2	0	0	Y	Actinobacteria
Verrucosispora maris AB-18-032	0	5	1	2	0	0	Y	Actinobacteria
Species	asnA	asnB	gatCAB	aspS	asnS	glnS	U1-A72 tRNA(Asn)	Phylum
Deinococcus radiodurans R1	0	0	1	2	1	1	Y	Deinococcus-Thermus
Marinithermus hydrothermalis DSM 14884	0	0	1	2	1	1	Y	Deinococcus-Thermus
Meiothermus ruber DSM 1279	0	3	1	2	1	1	Y	Deinococcus-Thermus
Oceanithermus profundus DSM 14977	0	0	1	2	1	1	Y	Deinococcus-Thermus
Thermus thermophilus HB27	0	0	1	2	1	1	Y	Deinococcus-Thermus
Truepera radiovictrix DSM 17093	0	0	1	2	1	1	Y	Deinococcus-Thermus
Table of bacterial genera encoding at least two AspRS enzymes
Top bacterial genomes encoding more than one AspRS not in the Deinococcus-Thermus phylum
Bottom bacterial genomes encoding more than on AspRS in the Deinococcus-Thermus phylum
Numbers listed in each cell represent the number of genes listed present in the respective genomes
For Column H, Y means a tRNA(Asn) isoacceptor has a U1-A72 in the organism and N means the tRNA(Asn) in the organism does not have a U1-A72 base pair.
